# Supplementary material for: Effects of photobiomodulation on the differentiation, viability, and migration of C2C12 myoblasts exposed to different concentrations of dexamethasone
Source: Sci Rep. 2026 May 13;16:21918. doi: 10.1038/s41598-026-52078-6 (PMC13365196; doi:10.1038/s41598-026-52078-6)
Supplement: Supplementary file 1 — Supplementary Material 1 [file 41598_2026_52078_MOESM1_ESM.xlsx]

## Sheet: MTT
Experiments										Experiments
1										1
Data 24 h	Control	PBM	DEXA 5µM	DEXA 10µM	DEXA 200µM	DEXA 5µM+ PBM	DEXA 10µM+ PBM	DEXA 200µM+ PBM		Data 24 h	Control	PBM	DEXA 5µM	DEXA 10µM	DEXA 200µM	DEXA 5µM+ PBM	DEXA 10µM+ PBM	DEXA 200µM+ PBM
620 nm	0.13	0.154	0.074	0.09	0.089	0.118	0.111	0.109		%	109.983	130.288	62.6058	76.1421	75.2961	99.8308	93.9086	92.2166
620 nm	0.122	0.142	0.077	0.089	0.094	0.117	0.119	0.094		%	103.215	120.135	65.1438	75.2961	79.5262	98.9848	100.677	79.5262
620 nm	0.12	0.152	0.086	0.089	0.093	0.125	0.128	0.101		%	101.523	128.596	72.758	75.2961	78.6802	105.753	108.291	85.4484
620 nm	0.099	0.142	0.081	0.1	0.103	0.116	0.124	0.101		%	83.7563	120.135	68.5279	84.6024	87.1404	98.1387	104.907	85.4484
620 nm	0.12	0.152	0.082	0.119	0.1	0.12	0.114	0.109		%	101.523	128.596	69.3739	100.677	84.6024	101.523	96.4467	92.2166
1										1
Data 48 h	Control	PBM	DEXA 5µM	DEXA 10µM	DEXA 200µM	DEXA 5µM+ PBM	DEXA 10µM+ PBM	DEXA 200µM+PBM		Data 48 h	Control	PBM	DEXA 5µM	DEXA 10µM	DEXA 200µM	DEXA 5µM+ PBM	DEXA 10µM+ PBM	DEXA 200µM+PBM
620 nm	0.154	0.167	0.114	0.121	0.1	0.148	0.16	0.145		%	130.288	141.286	96.4467	102.369	84.6024	125.212	135.364	122.673
620 nm	0.157	0.169	0.106	0.156	0.118	0.165	0.177	0.145		%	132.826	142.978	89.6785	131.98	99.8308	139.594	149.746	122.673
620 nm	0.144	0.165	0.126	0.125	0.116	0.162	0.162	0.162		%	121.827	139.594	106.599	105.753	98.1387	137.056	137.056	137.056
620 nm	0.142	0.16	0.121	0.131	0.109	0.155	0.185	0.13		%	120.135	135.364	102.369	110.829	92.2166	131.134	156.514	109.983
620 nm	0.168	0.173	0.116	0.141	0.099	0.151	0.21	0.197		%	142.132	146.362	98.1387	119.289	83.7563	127.75	177.665	166.667
1										1
Data 72 h	Control	PBM	DEXA 5µM	DEXA 10µM	DEXA 200µM	DEXA 5µM+ PBM	DEXA 10µM+ PBM	DEXA 200µM+PBM		Data 72 h	Control	PBM	DEXA 5µM	DEXA 10µM	DEXA 200µM	DEXA 5µM+ PBM	DEXA 10µM+ PBM	DEXA 200µM+PBM
620 nm	0.181	0.179	0.157	0.144	0.118	0.194	0.189	0.146		%	153.13	151.438	132.826	121.827	99.8308	164.129	159.898	123.519
620 nm	0.178	0.193	0.135	0.149	0.129	0.209	0.188	0.151		%	150.592	163.283	114.213	126.058	109.137	176.819	159.052	127.75
620 nm	0.171	0.174	0.146	0.137	0.112	0.194	0.174	0.171		%	144.67	147.208	123.519	115.905	94.7547	164.129	147.208	144.67
620 nm	0.183	0.188	0.13	0.155	0.119	0.179	0.184	0.154		%	154.822	159.052	109.983	131.134	100.677	151.438	155.668	130.288
620 nm	0.206	0.197	0.137	0.138	0.125	0.188	0.171	0.153		%	174.281	166.667	115.905	116.751	105.753	159.052	144.67	129.442
2										2
Data 24 h	Control	PBM	DEXA 5µM	DEXA 10µM	DEXA 200µM	DEXA 5µM+ PBM	DEXA 10µM+ PBM	DEXA 200µM+ PBM		Data 24 h	Control	PBM	DEXA 5µM	DEXA 10µM	DEXA 200µM	DEXA 5µM+ PBM	DEXA 10µM+ PBM	DEXA 200µM+ PBM
620 nm	0.092	0.112	0.092	0.091	0.085	0.103	0.118	0.107		%	94.4559	114.99	94.4559	93.4292	87.269	105.749	121.15	109.856
620 nm	0.093	0.118	0.091	0.09	0.092	0.11	0.098	0.095		%	95.4825	121.15	93.4292	92.4025	94.4559	112.936	100.616	97.5359
620 nm	0.098	0.131	0.099	0.103	0.091	0.112	0.115	0.114		%	100.616	134.497	101.643	105.749	93.4292	114.99	118.07	117.043
620 nm	0.102	0.117	0.096	0.11	0.092	0.117	0.113	0.118		%	104.723	120.123	98.5626	112.936	94.4559	120.123	116.016	121.15
620 nm	0.102	0.11	0.088	0.107	0.089	0.111	0.126	0.107		%	104.723	112.936	90.3491	109.856	91.3758	113.963	129.363	109.856
2										2
Data 48 h	Control	PBM	DEXA 5µM	DEXA 10µM	DEXA 200µM	DEXA 5µM+ PBM	DEXA 10µM+ PBM	DEXA 200µM+PBM		Data 48 h	Control	PBM	DEXA 5µM	DEXA 10µM	DEXA 200µM	DEXA 5µM+ PBM	DEXA 10µM+ PBM	DEXA 200µM+PBM
620 nm	0.182	0.193	0.135	0.154	0.117	0.172	0.181	0.155		%	186.858	198.152	138.604	158.111	120.123	176.591	185.832	159.138
620 nm	0.209	0.224	0.149	0.146	0.129	0.19	0.179	0.141		%	214.579	229.979	152.977	149.897	132.444	195.072	183.778	144.764
620 nm	0.197	0.245	0.157	0.142	0.118	0.21	0.183	0.17		%	202.259	251.54	161.191	145.791	121.15	215.606	187.885	174.538
620 nm	0.2	0.238	0.154	0.16	0.133	0.21	0.191	0.158		%	205.339	244.353	158.111	164.271	136.55	215.606	196.099	162.218
620 nm	0.206	0.215	0.14	0.152	0.112	0.206	0.183	0.164		%	211.499	220.739	143.737	156.057	114.99	211.499	187.885	168.378
2										2
Data 72 h	Control	PBM	DEXA 5µM	DEXA 10µM	DEXA 200µM	DEXA 5µM+ PBM	DEXA 10µM+ PBM	DEXA 200µM+PBM		Data 72 h	Control	PBM	DEXA 5µM	DEXA 10µM	DEXA 200µM	DEXA 5µM+ PBM	DEXA 10µM+ PBM	DEXA 200µM+PBM
620 nm	0.225	0.252	0.174	0.232	0.139	0.191	0.197	0.147		%	231.006	258.727	178.645	238.193	142.71	196.099	202.259	150.924
620 nm	0.259	0.289	0.173	0.204	0.142	0.194	0.202	0.149		%	265.914	296.715	177.618	209.446	145.791	199.179	207.392	152.977
620 nm	0.263	0.242	0.199	0.183	0.122	0.202	0.234	0.15		%	270.021	248.46	204.312	187.885	125.257	207.392	240.246	154.004
620 nm	0.244	0.282	0.199	0.185	0.138	0.217	0.254	0.168		%	250.513	289.528	204.312	189.938	141.684	222.793	260.78	172.485
620 nm	0.273	0.274	0.193	0.208	0.131	0.247	0.252	0.174		%	280.287	281.314	198.152	213.552	134.497	253.593	258.727	178.645
3										3
Data 24 h	Control	PBM	DEXA 5µM	DEXA 10µM	DEXA 200µM	DEXA 5µM+ PBM	DEXA 10µM+ PBM	DEXA 200µM+ PBM		Data 24 h	Control	PBM	DEXA 5µM	DEXA 10µM	DEXA 200µM	DEXA 5µM+ PBM	DEXA 10µM+ PBM	DEXA 200µM+ PBM
620 nm	0.143	0.159	0.149	0.122	0.101	0.139	0.132	0.137		%	93.9553	104.468	97.8975	80.1577	66.3601	91.3272	86.728	90.0131
620 nm	0.14	0.165	0.129	0.14	0.109	0.16	0.149	0.139		%	91.9842	108.41	84.7569	91.9842	71.6163	105.125	97.8975	91.3272
620 nm	0.156	0.174	0.146	0.148	0.119	0.147	0.141	0.135		%	102.497	114.323	95.9264	97.2405	78.1866	96.5834	92.6413	88.6991
620 nm	0.163	0.165	0.143	0.137	0.116	0.155	0.156	0.145		%	107.096	108.41	93.9553	90.0131	76.2155	101.84	102.497	95.2694
620 nm	0.159	0.158	0.119	0.139	0.105	0.157	0.139	0.135		%	104.468	103.811	78.1866	91.3272	68.9882	103.154	91.3272	88.6991
3										3
Data 48 h	Control	PBM	DEXA 5µM	DEXA 10µM	DEXA 200µM	DEXA 5µM+ PBM	DEXA 10µM+ PBM	DEXA 200µM+PBM		Data 48 h	Control	PBM	DEXA 5µM	DEXA 10µM	DEXA 200µM	DEXA 5µM+ PBM	DEXA 10µM+ PBM	DEXA 200µM+PBM
620 nm	0.292	0.284	0.221	0.201	0.155	0.251	0.223	0.157		%	191.853	186.597	145.204	132.063	101.84	164.915	146.518	103.154
620 nm	0.265	0.272	0.236	0.219	0.171	0.236	0.241	0.173		%	174.113	178.712	155.059	143.89	112.352	155.059	158.344	113.666
620 nm	0.284	0.276	0.265	0.219	0.143	0.292	0.247	0.164		%	186.597	181.34	174.113	143.89	93.9553	191.853	162.286	107.753
620 nm	0.286	0.309	0.237	0.209	0.156	0.312	0.211	0.161		%	187.911	203.022	155.716	137.319	102.497	204.993	138.633	105.782
620 nm	0.235	0.317	0.222	0.209	0.135	0.227	0.252	0.171		%	154.402	208.279	145.861	137.319	88.6991	149.146	165.572	112.352
3										4
Data 72 h	Control	PBM	DEXA 5µM	DEXA 10µM	DEXA 200µM	DEXA 5µM+ PBM	DEXA 10µM+ PBM	DEXA 200µM+PBM		Data 72 h	Control	PBM	DEXA 5µM	DEXA 10µM	DEXA 200µM	DEXA 5µM+ PBM	DEXA 10µM+ PBM	DEXA 200µM+PBM
620 nm	0.237	0.247	0.232	0.215	0.161	0.264	0.276	0.161		%	155.716	162.286	152.431	141.261	105.782	173.456	181.34	105.782
620 nm	0.242	0.255	0.27	0.236	0.193	0.268	0.262	0.169		%	159.001	167.543	177.398	155.059	126.807	176.084	172.142	111.038
620 nm	0.243	0.241	0.198	0.246	0.188	0.273	0.277	0.206		%	159.658	158.344	130.092	161.629	123.522	179.369	181.997	135.348
620 nm	0.247	0.262	0.21	0.24	0.192	0.276	0.278	0.221		%	162.286	172.142	137.976	157.687	126.15	181.34	182.654	145.204
620 nm	0.24	0.247	0.223	0.209	0.191	0.262	0.262	0.202		%	157.687	162.286	146.518	137.319	125.493	172.142	172.142	132.72
4										4
Data 24 h	Control	PBM	DEXA 5µM	DEXA 10µM	DEXA 200µM	DEXA 5µM+ PBM	DEXA 10µM+ PBM	DEXA 200µM+ PBM		Data 24 h	Control	PBM	DEXA 5µM	DEXA 10µM	DEXA 200µM	DEXA 5µM+ PBM	DEXA 10µM+ PBM	DEXA 200µM+ PBM
620 nm	0.111	0.141	0.112	0.119	0.102	0.134	0.153	0.14		%	89.8058	114.078	90.6149	96.2783	82.5243	108.414	123.786	113.269
620 nm	0.148	0.145	0.126	0.118	0.112	0.145	0.153	0.156		%	119.741	117.314	101.942	95.4693	90.6149	117.314	123.786	126.214
620 nm	0.125	0.167	0.135	0.124	0.121	0.162	0.147	0.151		%	101.133	135.113	109.223	100.324	97.8964	131.068	118.932	122.168
620 nm	0.12	0.174	0.151	0.12	0.117	0.134	0.132	0.148		%	97.0874	140.777	122.168	97.0874	94.6602	108.414	106.796	119.741
620 nm	0.114	0.144	0.11	0.115	0.103	0.125	0.154	0.138		%	92.233	116.505	88.9968	93.0421	83.3333	101.133	124.595	111.65
4										4
Data 48 h	Control	PBM	DEXA 5µM	DEXA 10µM	DEXA 200µM	DEXA 5µM+ PBM	DEXA 10µM+ PBM	DEXA 200µM+PBM		Data 48 h	Control	PBM	DEXA 5µM	DEXA 10µM	DEXA 200µM	DEXA 5µM+ PBM	DEXA 10µM+ PBM	DEXA 200µM+PBM
620 nm	0.234	0.216	0.154	0.178	0.23	0.198	0.212	0.175		%	189.32	174.757	124.595	144.013	186.084	160.194	171.521	141.586
620 nm	0.28	0.233	0.149	0.181	0.154	0.222	0.199	0.172		%	226.537	188.511	120.55	146.44	124.595	179.612	161.003	139.159
620 nm	0.253	0.306	0.176	0.208	0.157	0.219	0.289	0.241		%	204.693	247.573	142.395	168.285	127.023	177.184	233.819	194.984
620 nm	0.283	0.253	0.167	0.159	0.166	0.188	0.239	0.199		%	228.964	204.693	135.113	128.641	134.304	152.104	193.366	161.003
620 nm	0.31	0.279	0.161	0.177	0.143	0.287	0.185	0.177		%	250.809	225.728	130.259	143.204	115.696	232.201	149.676	143.204
4										4
Data 72 h	Control	PBM	DEXA 5µM	DEXA 10µM	DEXA 200µM	DEXA 5µM+ PBM	DEXA 10µM+ PBM	DEXA 200µM+PBM		Data 72 h	Control	PBM	DEXA 5µM	DEXA 10µM	DEXA 200µM	DEXA 5µM+ PBM	DEXA 10µM+ PBM	DEXA 200µM+PBM
620 nm	0.253	0.246	0.21	0.169	0.14	0.204	0.221	0.16		%	204.693	199.029	169.903	136.731	113.269	165.049	178.803	129.45
620 nm	0.233	0.286	0.185	0.226	0.15	0.219	0.211	0.144		%	188.511	231.392	149.676	182.848	121.359	177.184	170.712	116.505
620 nm	0.244	0.244	0.171	0.197	0.145	0.235	0.231	0.183		%	197.411	197.411	138.35	159.385	117.314	190.129	186.893	148.058
620 nm	0.192	0.265	0.189	0.218	0.156	0.248	0.28	0.195		%	155.34	214.401	152.913	176.375	126.214	200.647	226.537	157.767
620 nm	0.25	0.281	0.192	0.154	0.17	0.259	0.207	0.15		%	202.265	227.346	155.34	124.595	137.54	209.547	167.476	121.359

## Sheet: Crystal Violet
Experiments										Experiments
1										1
Data 24 h	Control	PBM	DEXA 5µM	DEXA 10µM	DEXA 200µM	DEXA 5µM+ PBM	DEXA 10µM+ PBM	DEXA 200µM+ PBM		Data 24 h	Control	PBM	DEXA 5µM	DEXA 10µM	DEXA 200µM	DEXA 5µM+ PBM	DEXA 10µM+ PBM	DEXA 200µM+ PBM
620 nm	0.464	0.398	0.395	0.529	0.516	0.611	0.566	0.848		%	110.371	94.6717	93.9581	125.833	122.74	145.338	134.634	201.713
620 nm	0.479	0.39	0.5	0.448	0.484	0.774	0.56	0.829		%	113.939	92.7688	118.934	106.565	115.128	184.11	133.206	197.193
620 nm	0.38	0.474	0.406	0.364	0.554	0.737	0.735	0.771		%	90.3901	112.75	96.5747	86.5842	131.779	175.309	174.833	183.397
620 nm	0.413	0.382	0.459	0.625	0.434	0.728	0.76	0.851		%	98.2398	90.8658	109.182	148.668	103.235	173.168	180.78	202.426
620 nm	0.366	0.379	0.431	0.397	0.42	0.604	0.645	0.755		%	87.0599	90.1522	102.521	94.4339	99.9049	143.673	153.425	179.591
1										1
Data 48 h	Control	PBM	DEXA 5µM	DEXA 10µM	DEXA 200µM	DEXA 5µM+ PBM	DEXA 10µM+ PBM	DEXA 200µM+ PBM		Data 48 h	Control	PBM	DEXA 5µM	DEXA 10µM	DEXA 200µM	DEXA 5µM+ PBM	DEXA 10µM+ PBM	DEXA 200µM+PBM
620 nm	0.642	0.632	0.498	0.608	0.647	0.722	0.752	0.844		%	152.712	150.333	118.459	144.624	153.901	171.741	178.877	200.761
620 nm	0.55	0.573	0.532	0.803	0.586	0.955	0.926	0.708		%	130.828	136.299	126.546	191.009	139.391	227.165	220.266	168.411
620 nm	0.505	0.648	0.534	0.667	0.779	0.815	0.688	0.652		%	120.124	154.139	127.022	158.658	185.3	193.863	163.654	155.09
620 nm	0.574	0.577	0.627	0.564	0.594	0.904	0.822	0.769		%	136.537	137.25	149.144	134.158	141.294	215.033	195.528	182.921
620 nm	0.529	0.561	0.549	0.666	0.55	0.767	0.858	0.613		%	125.833	133.444	130.59	158.421	130.828	182.445	204.091	145.814
1										1
Data 72 h	Control	PBM	DEXA 5µM	DEXA 10µM	DEXA 200µM	DEXA 5µM+ PBM	DEXA 10µM+ PBM	DEXA 200µM+ PBM		Data 72 h	Control	PBM	DEXA 5µM	DEXA 10µM	DEXA 200µM	DEXA 5µM+ PBM	DEXA 10µM+ PBM	DEXA 200µM+PBM
620 nm	0.805	1.05	0.855	1.057	0.889	1.276	1.152	1.026		%	191.484	249.762	203.378	251.427	211.465	303.52	274.025	244.053
620 nm	1.053	1.15	1.049	1.118	0.906	1.238	0.915	0.89		%	250.476	273.549	249.524	265.937	215.509	294.481	217.65	211.703
620 nm	1.107	1.004	1.005	1.025	0.971	1.05	1.276	1.185		%	263.321	238.82	239.058	243.815	230.971	249.762	303.52	281.874
620 nm	0.949	0.904	1.051	0.884	0.866	1.083	1.044	0.811		%	225.737	215.033	250	210.276	205.994	257.612	248.335	192.912
620 nm	0.846	0.928	0.893	0.874	0.786	0.886	1.082	0.813		%	201.237	220.742	212.417	207.897	186.965	210.752	257.374	193.387
2										2
Data 24 h	Control	PBM	DEXA 5µM	DEXA 10µM	DEXA 200µM	DEXA 5µM+ PBM	DEXA 10µM+ PBM	DEXA 200µM+ PBM		Data 24 h	Control	PBM	DEXA 5µM	DEXA 10µM	DEXA 200µM	DEXA 5µM+ PBM	DEXA 10µM+ PBM	DEXA 200µM+ PBM
620 nm	0.442	0.674	0.484	0.551	0.492	0.746	0.709	0.804		%	81.61	124.446	89.3648	101.736	90.8419	137.74	130.908	148.449
620 nm	0.686	0.602	0.419	0.817	0.632	0.746	0.868	0.723		%	126.662	111.152	77.3634	150.849	116.691	137.74	160.266	133.493
620 nm	0.557	0.459	0.528	0.668	0.636	0.936	0.905	0.656		%	102.843	84.7489	97.4889	123.338	117.43	172.821	167.097	121.123
620 nm	0.419	0.484	0.575	0.653	0.591	0.817	0.832	0.69		%	77.3634	89.3648	106.167	120.569	109.121	150.849	153.619	127.4
620 nm	0.604	0.547	0.535	0.568	0.591	0.802	0.868	0.982		%	111.521	100.997	98.7814	104.874	109.121	148.08	160.266	181.315
2										2
Data 48 h	Control	PBM	DEXA 5µM	DEXA 10µM	DEXA 200µM	DEXA 5µM+ PBM	DEXA 10µM+ PBM	DEXA 200µM+ PBM		Data 48 h	Control	PBM	DEXA 5µM	DEXA 10µM	DEXA 200µM	DEXA 5µM+ PBM	DEXA 10µM+ PBM	DEXA 200µM+ PBM
620 nm	0.498	0.615	0.529	0.454	0.492	0.949	1.29	0.683		%	91.9498	113.552	97.6736	83.8257	90.8419	175.222	238.183	126.108
620 nm	0.548	0.642	0.997	0.579	0.477	0.597	0.965	1.195		%	101.182	118.538	184.084	106.905	88.0724	110.229	178.176	220.643
620 nm	0.485	0.495	0.87	0.78	0.471	0.711	0.855	0.999		%	89.5495	91.3959	160.635	144.018	86.9645	131.278	157.866	184.453
620 nm	0.582	0.495	0.564	0.639	0.616	1.006	1.088	0.672		%	107.459	91.3959	104.136	117.984	113.737	185.746	200.886	124.077
620 nm	0.434	0.448	0.518	0.892	0.592	0.772	0.81	0.558		%	80.1329	82.7179	95.6425	164.697	109.306	142.541	149.557	103.028
2										2
Data 72 h	Control	PBM	DEXA 5µM	DEXA 10µM	DEXA 200µM	DEXA 5µM+ PBM	DEXA 10µM+ PBM	DEXA 200µM+ PBM		Data 72 h	Control	PBM	DEXA 5µM	DEXA 10µM	DEXA 200µM	DEXA 5µM+ PBM	DEXA 10µM+ PBM	DEXA 200µM+ PBM
620 nm	0.695	0.824	0.69	0.796	0.735	1.358	0.982	0.769		%	128.323	152.142	127.4	146.972	135.709	250.739	181.315	141.987
620 nm	0.832	0.849	0.981	0.789	0.683	1.443	1.061	0.78		%	153.619	156.758	181.13	145.679	126.108	266.433	195.901	144.018
620 nm	0.847	0.768	0.924	0.933	0.955	0.995	1.556	1.189		%	156.388	141.802	170.606	172.267	176.329	183.715	287.297	219.535
620 nm	0.734	1.151	0.897	1.045	0.652	1.48	1.174	1.045		%	135.524	212.518	165.62	192.947	120.384	273.264	216.765	192.947
620 nm	0.855	1.083	0.857	1.072	0.784	1.114	1.489	0.956		%	157.866	199.963	158.235	197.932	144.756	205.687	274.926	176.514
3										3
Data 24 h	Control	PBM	DEXA 5µM	DEXA 10µM	DEXA 200µM	DEXA 5µM+ PBM	DEXA 10µM+ PBM	DEXA 200µM+ PBM		Data 24 h	Control	PBM	DEXA 5µM	DEXA 10µM	DEXA 200µM	DEXA 5µM+ PBM	DEXA 10µM+ PBM	DEXA 200µM+ PBM
620 nm	0.91	0.546	0.635	0.909	0.608	0.778	0.82	0.831		%	131.884	79.1304	92.029	131.739	88.1159	112.754	118.841	120.435
620 nm	0.62	0.644	0.568	0.766	0.601	1.091	0.974	1.015		%	89.8551	93.3333	82.3188	111.014	87.1014	158.116	141.159	147.101
620 nm	0.598	0.853	0.703	0.735	0.751	0.909	0.959	0.883		%	86.6667	123.623	101.884	106.522	108.841	131.739	138.986	127.971
620 nm	0.505	0.724	0.58	0.858	0.855	0.853	1.157	1.03		%	73.1884	104.928	84.058	124.348	123.913	123.623	167.681	149.275
620 nm	0.817	0.722	0.801	0.977	0.524	0.931	0.853	0.948		%	118.406	104.638	116.087	141.594	75.942	134.928	123.623	137.391
3										3
Data 48 h	Control	PBM	DEXA 5µM	DEXA 10µM	DEXA 200µM	DEXA 5µM+ PBM	DEXA 10µM+ PBM	DEXA 200µM+ PBM		Data 48 h	Control	PBM	DEXA 5µM	DEXA 10µM	DEXA 200µM	DEXA 5µM+ PBM	DEXA 10µM+ PBM	DEXA 200µM+ PBM
620 nm	0.753	0.874	0.933	0.987	0.846	1.387	1.148	1.098		%	109.13	126.667	135.217	143.043	122.609	201.014	166.377	159.13
620 nm	0.907	0.863	0.876	0.876	0.752	1.062	0.876	0.952		%	131.449	125.072	126.957	126.957	108.986	153.913	126.957	137.971
620 nm	0.765	0.751	0.97	0.908	0.764	1.175	0.87	0.984		%	110.87	108.841	140.58	131.594	110.725	170.29	126.087	142.609
620 nm	0.827	0.775	0.894	0.868	0.809	1.061	0.965	0.868		%	119.855	112.319	129.565	125.797	117.246	153.768	139.855	125.797
620 nm	0.802	0.89	0.968	0.903	0.798	1.278	1.171	0.971		%	116.232	128.986	140.29	130.87	115.652	185.217	169.71	140.725
3										3
Data 72 h	Control	PBM	DEXA 5µM	DEXA 10µM	DEXA 200µM	DEXA 5µM+ PBM	DEXA 10µM+ PBM	DEXA 200µM+ PBM		Data 72 h	Control	PBM	DEXA 5µM	DEXA 10µM	DEXA 200µM	DEXA 5µM+ PBM	DEXA 10µM+ PBM	DEXA 200µM+ PBM
620 nm	0.863	0.933	0.977	1.171	0.914	1.383	1.107	1.098		%	125.072	135.217	141.594	169.71	132.464	200.435	160.435	159.13
620 nm	0.877	0.763	1.249	1.002	0.852	1.351	1.386	0.852		%	127.101	110.58	181.014	145.217	123.478	195.797	200.87	123.478
620 nm	0.908	0.851	0.989	1.233	0.914	1.228	1.222	0.984		%	131.594	123.333	143.333	178.696	132.464	177.971	177.101	142.609
620 nm	0.811	0.916	1.087	0.987	0.811	1.56	1.377	1.101		%	117.536	132.754	157.536	143.043	117.536	226.087	199.565	159.565
620 nm	0.751	0.844	1.025	1.082	0.871	1.284	1.157	0.971		%	108.841	122.319	148.551	156.812	126.232	186.087	167.681	140.725

## Sheet: Fusion
Experiments
24 h
Data: Fusion %	Control	PBM	DEXA 5µM	DEXA 10µM	DEXA 200µM	DEXA 5µM+ PBM	DEXA 10µM+ PBM	DEXA 200µM+ PBM
Exp 1	15.99	24.77	11.29	11.36	11.68	10.47	11.47	10.87
Exp 2	17.59	25.31	11.45	10.81	10.66	11.26	11.2	10.52
Exp 3	17.69	24.66	9.07	8.46	7.77	15.23	12.92	11.37
48 h
Data: Fusion %	Control	PBM	DEXA 5µM	DEXA 10µM	DEXA 200µM	DEXA 5µM+ PBM	DEXA 10µM+ PBM	DEXA 200µM+ PBM
Exp 1	62	66	49.9	43.8	38.7	56.3	51	45
Exp 2	61	64	51	43	38	56	48	47
Exp 3	59.9	64.3	51.6	43	40.7	55	49	44
72 h
Data: Fusion %	Control	PBM	DEXA 5µM	DEXA 10µM	DEXA 200µM	DEXA 5µM+ PBM	DEXA 10µM+ PBM	DEXA 200µM+ PBM
Exp 1	87.08	88.93	77.12	64.89	60.38	79.509	75.41	68
Exp 2	88	89.1	78	67.3	62.3	81.4	76.7	69
Exp 3	87.8	89	78	67.6	63.4	82	76.3	69.2

## Sheet: %closure
Experiments										Experiments
0 h
Data Pixel	Control	PBM	DEXA 5µM	DEXA 10µM	DEXA 200µM	DEXA 5µM+ PBM	DEXA 10µM+ PBM	DEXA 200µM+ PBM
Exp 1	396872	313323	326905	330096	387899	365045	331217	336804
Exp 1	367250	347909	319854	346919	391175	351234	334580	325164
Exp 1	374981	396962	327808	368062	383750	373789	342817	317053
Exp 2	341469	311832	325205	359685	377949	363920	353012	318597
Exp 2	338234	319345	332078	366776	389952	330768	302222	346352
Exp 2	354898	320193	325790	359532	373186	351049	306307	324370
Exp 3	386202	343360	340681	351396	379145	379606	305483	331758
Exp 3	399689	361821	326952	314711	368646	399584	352004	339022
Exp 3	363187	354976	329369	379152	379510	354172	344066	325471
6 h										6 h
Data Pixel	Control	PBM	DEXA 5µM	DEXA 10µM	DEXA 200µM	DEXA 5µM+ PBM	DEXA 10µM+ PBM	DEXA 200µM+ PBM		Data %	Control	PBM	DEXA 5µM	DEXA 10µM	DEXA 200µM	DEXA 5µM+ PBM	DEXA 10µM+ PBM	DEXA 200µM+PBM
Exp 1	334916	294499	301078	321229	337963	278050	290559	290352		Exp 1	15.6111	6.00786	7.90046	2.68619	12.8735	23.8313	12.2753	13.792
Exp 1	348286	320403	317805	341782	350507	263916	287697	309946		Exp 1	5.16378	7.90609	0.640605	1.48075	10.3964	24.8603	14.0125	4.6801
Exp 1	356763	296233	289415	327735	349054	261325	294507	299951		Exp 1	4.85838	25.375	11.712	10.9566	9.0413	30.0876	14.0921	5.39405
Exp 2	335522	298492	278892	327378	341171	267933	261702	284045		Exp 2	1.74159	4.27794	14.2412	8.98203	9.73094	26.3759	25.866	10.845
Exp 2	341136	279182	300935	297507	330780	267170	254646	316798		Exp 2	0.857986	12.5767	9.37822	18.8859	15.1742	19.2274	15.7421	8.53294
Exp 2	323449	292413	316234	328552	340261	253133	278672	291246		Exp 2	8.86142	8.67602	2.93318	8.61676	8.82268	27.8924	9.02199	10.2118
Exp 3	303285	321779	303047	318424	345010	306102	291597	289758		Exp 3	21.4699	6.28524	11.0467	9.38315	9.00315	19.3632	4.54559	12.6598
Exp 3	341524	330654	304134	293644	372680	288197	258174	293164		Exp 3	14.5526	8.61393	6.97901	6.69408	-1.09427	27.8757	26.6559	13.5266
Exp 3	333670	288960	303079	330920	356608	304856	285122	290654		Exp 3	8.12722	18.5973	7.98193	12.721	6.03462	13.9243	17.1316	10.6974
12 h										12 h
Data Pixel	Control	PBM	DEXA 5µM	DEXA 10µM	DEXA 200µM	DEXA 5µM+ PBM	DEXA 10µM+ PBM	DEXA 200µM+ PBM		Data %	Control	PBM	DEXA 5µM	DEXA 10µM	DEXA 200µM	DEXA 5µM+ PBM	DEXA 10µM+ PBM	DEXA 200µM+PBM
Exp 1	221644	200204	224563	276085	309595	246144	241173	250143		Exp 1	44.1523	36.103	31.3063	16.3622	20.1867	32.5716	27.1858	25.7304
Exp 1	242841	193612	222849	270953	278637	244533	259136	252373		Exp 1	33.8758	44.3498	30.3279	21.8973	28.7692	30.3789	22.5489	22.3859
Exp 1	221326	230602	246038	254108	306139	224860	251632	254553		Exp 1	40.9767	41.9083	24.9445	30.9605	20.2244	39.8431	26.5987	19.7128
Exp 2	233469	236667	221345	276752	286208	203208	229542	243813		Exp 2	31.6281	24.1043	31.9368	23.0571	24.2734	44.1614	34.9761	23.4729
Exp 2	242419	194348	224694	247559	302605	208832	221927	259183		Exp 2	28.328	39.1417	32.337	32.504	22.3994	36.8645	26.5682	25.1677
Exp 2	245696	197699	237198	254862	282577	206677	225741	240212		Exp 2	30.77	38.2563	27.193	29.1128	24.2798	41.1259	26.3024	25.9451
Exp 3	219380	206894	231118	275804	286374	215466	227771	259447		Exp 3	43.1955	39.7443	32.16	21.5119	24.4685	43.2396	25.4391	21.7963
Exp 3	235891	246554	231330	270090	294670	221347	224206	229203		Exp 3	40.9814	31.8575	29.2465	14.1784	20.0669	44.6056	36.3058	32.3929
Exp 3	253787	203071	232137	281063	302292	209599	228071	249515		Exp 3	30.1222	42.793	29.5207	25.8706	20.3468	40.82	33.713	23.3373
24 h										24 h
Data Pixel	Control	PBM	DEXA 5µM	DEXA 10µM	DEXA 200µM	DEXA 5µM+ PBM	DEXA 10µM+ PBM	DEXA 200µM+ PBM		Data %	Control	PBM	DEXA 5µM	DEXA 10µM	DEXA 200µM	DEXA 5µM+ PBM	DEXA 10µM+ PBM	DEXA 200µM+PBM
Exp 1	89808	22380	167479	206495	266298	123439	152712	166012		Exp 1	77.371	92.8572	48.7683	37.444	31.3486	66.1853	53.8937	50.7096
Exp 1	80457	31210	153751	195669	227604	115311	134959	171732		Exp 1	78.092	91.0293	51.9309	43.5981	41.8153	67.1698	59.6632	47.186
Exp 1	76357	52991	167997	160637	200769	134744	147298	149670		Exp 1	79.6371	86.6509	48.7514	56.356	47.6823	63.9519	57.0331	52.7934
Exp 2	74195	74081	136526	201561	240296	130266	102322	184642		Exp 2	78.2718	76.2433	58.0185	43.9618	36.4211	64.2048	71.0146	42.0453
Exp 2	80517	33862	148240	177901	203927	109913	100772	184991		Exp 2	76.1949	89.3964	55.3599	51.496	47.7046	66.7704	66.6563	46.5887
Exp 2	67581	54839	149369	184426	230013	121023	108536	145766		Exp 2	80.9576	82.8731	54.1518	48.7039	38.3651	65.5253	64.5663	55.0618
Exp 3	77916	65714	129896	165243	216329	107213	108165	155262		Exp 3	79.8251	80.8615	61.8717	52.9753	42.9429	71.7568	64.5921	53.2002
Exp 3	93584	68787	113942	178482	243921	102382	110978	174302		Exp 3	76.5858	80.9887	65.1502	43.287	33.8333	74.3779	68.4725	48.5868
Exp 3	98179	49921	122116	163869	238276	114233	116638	150969		Exp 3	72.9674	85.9368	62.9243	56.7801	37.2148	67.7465	66.1001	53.6152

## Sheet: IL-6
Experiments										Experiments
24 h										24 h
Data 450 nm	Control	PBM	DEXA 5µM	DEXA 10µM	DEXA 200µM	DEXA 5µM+ PBM	DEXA 10µM+ PBM	DEXA 200µM+ PBM		Data pg/mL	Control	PBM	DEXA 5µM	DEXA 10µM	DEXA 200µM	DEXA 5µM+ PBM	DEXA 10µM+ PBM	DEXA 200µM+ PBM
Exp 1	0.476	0.3	0.278	0.256	0.209	0.35	0.308	0.334		Exp 1	36.1537	20.7084	18.7094	16.7364	7.26395	24.1934	20.0176	11.1503
Exp 1	0.499	0.294	0.246	0.302	0.205	0.329	0.31	0.339		Exp 1	38.428	20.2615	16.508	19.9103	7.13597	22.5475	20.1603	11.3399
Exp 2	0.346	0.245	0.395	0.347	0.341	0.229	0.202	0.216		Exp 2	24.3647	17.126	27.6223	23.3308	11.4162	15.1862	13.2409	7.18231
Exp 2	0.387	0.206	0.362	0.41	0.344	0.222	0.199	0.174		Exp 2	27.7802	14.51	24.9079	28.4285	11.531	14.7413	13.0627	5.9237
Exp 3	0.307	0.313	0.271	0.316	0.257	0.308	0.33	0.294		Exp 3	24.8954	25.8391	19.5002	24.2519	10.2216	24.0926	26.4269	13.437
Exp 3	0.319	0.297	0.243	0.319	0.24	0.319	0.302	0.286		Exp 3	26.4201	23.7917	16.0862	24.607	9.03091	25.4383	23.0471	12.8494
Exp 4	0.337	0.368	0.274	0.272	0.243	0.276	0.289	0.283		Exp 4	28.5071	32.9933	19.6673	19.045	9.25895	20.1777	21.2652	10.2235
Exp 4	0.316	0.335	0.266	0.256	0.259	0.289	0.299	0.274		Exp 4	25.8575	28.7557	18.7016	17.1515	10.3818	21.7681	22.4604	9.68832
48 h										48 h
Data 450 nm	Control	PBM	DEXA 5µM	DEXA 10µM	DEXA 200µM	DEXA 5µM+ PBM	DEXA 10µM+ PBM	DEXA 200µM+ PBM		Data pg/mL	Control	PBM	DEXA 5µM	DEXA 10µM	DEXA 200µM	DEXA 5µM+ PBM	DEXA 10µM+ PBM	DEXA 200µM+ PBM
Exp 1	0.439	0.333	0.282	0.197	0.266	0.282	0.337	0.319		Exp 1	31.5485	22.8894	18.2043	12.3091	8.83168	17.8619	21.3148	10.677
Exp 1	0.444	0.265	0.36	0.18	0.448	0.567	0.329	0.266		Exp 1	31.9989	22.0026	23.8778	11.3713	16.0474	41.5388	20.7437	8.78824
Exp 2	0.368	0.293	0.344	0.364	0.357	0.559	0.188	0.186		Exp 2	24.9782	28.922	22.3006	23.0114	10.3371	40.6215	11.5952	5.48508
Exp 2	0.339	0.298	0.365	0.309	0.254	0.915	0.356	0.189		Exp 2	22.7168	28.2106	23.8839	19.1119	7.14252	82.65	22.2209	5.75227
Exp 3	0.338	0.302	0.263	0.332	0.291	0.304	0.331	0.351		Exp 3	28.7334	24.0074	18.9067	26.9377	11.8254	24.0088	26.5476	15.543
Exp 3	0.351	0.321	0.294	0.289	0.355	0.278	0.349	0.345		Exp 3	30.3794	26.3964	22.7644	21.6948	16.0315	20.7733	28.7203	15.1543
Exp 4	0.311	0.367	0.305	0.271	0.362	0.331	0.321	0.307		Exp 4	25.9499	33.8245	24.2164	19.5002	17.9938	27.0894	25.1727	11.4254
Exp 4	0.309	0.349	0.327	0.312	0.332	0.299	0.314	0.282		Exp 4	25.6904	31.4456	26.9635	24.4991	15.8425	23.1479	24.3333	9.96761
72 h										72 h
Data 450 nm	Control	PBM	DEXA 5µM	DEXA 10µM	DEXA 200µM	DEXA 5µM+ PBM	DEXA 10µM+ PBM	DEXA 200µM+ PBM		Data pg/mL	Control	PBM	DEXA 5µM	DEXA 10µM	DEXA 200µM	DEXA 5µM+ PBM	DEXA 10µM+ PBM	DEXA 200µM+ PBM
Exp 1	0.375	0.35	0.298	0.184	0.221	0.262	0.286	0.313		Exp 1	32.7875	20.0939	17.2203	10.2386	6.61064	14.9943	16.2008	9.76636
Exp 1	0.347	0.353	0.411	0.217	0.203	0.259	0.285	0.541		Exp 1	33.0375	20.2928	24.9389	11.8857	6.10842	14.8189	16.1406	19.0511
Exp 2	0.315	0.436	0.345	0.152	0.33	0.222	0.327	0.168		Exp 2	21.2478	40.7823	19.2824	26.0633	9.56828	12.1776	17.4821	7.34427
Exp 2	0.333	0.616	0.327	0.205	0.303	0.204	0.309	0.163		Exp 2	19.4107	72.5379	18.1454	45.8575	8.70503	11.2546	16.4173	6.73753
Exp 3	0.268	0.334	0.224	0.2	0.221	0.22	0.243	0.213		Exp 3	19.7323	28.1286	14.0054	10.8434	7.49708	13.4633	15.9786	6.57978
Exp 3	0.257	0.345	0.233	0.205	0.214	0.234	0.256	0.214		Exp 3	18.3493	29.5165	15.1216	11.4531	7.01971	15.1935	17.5531	6.64433
Exp 4	0.258	0.292	0.256	0.211	0.257	0.224	0.273	0.23		Exp 4	18.8681	23.4	18.0978	12.351	10.8069	14.2494	19.9455	7.22628
Exp 4	0.289	0.308	0.268	0.232	0.244	0.232	0.267	0.212		Exp 4	22.8488	25.4693	19.5963	14.9464	9.84423	15.2588	19.2065	6.13262

## Sheet: TNF-a
Experiments										Experiments
24 h										24 h
Data 450 nm	Control	PBM	DEXA 5µM	DEXA 10µM	DEXA 200µM	DEXA 5µM+ PBM	DEXA 10µM+ PBM	DEXA 200µM+ PBM		Data pg/mL	Control	PBM	DEXA 5µM	DEXA 10µM	DEXA 200µM	DEXA 5µM+ PBM	DEXA 10µM+ PBM	DEXA 200µM+ PBM
Exp 1	0.308	0.268	0.273	0.259	0.256	0.293	0.272	0.266		Exp 1	11.8937	8.65033	8.85977	7.5866	3.88993	10.4243	8.41848	4.06065
Exp 1	0.299	0.274	0.297	0.266	0.244	0.284	0.285	0.254		Exp 1	11.184	9.11863	10.6955	8.10812	3.41761	9.73361	9.37155	3.61291
Exp 2	0.289	0.252	0.301	0.268	0.231	0.272	0.278	0.263		Exp 2	10.3245	7.42677	10.9286	8.28403	2.75473	8.66771	8.94408	3.99418
Exp 2	0.295	0.251	0.304	0.263	0.272	0.265	0.292	0.265		Exp 2	10.7944	7.34845	11.1566	7.9103	4.28453	8.13933	9.9804	4.06966
Exp 3	0.291	0.25	0.308	0.268	0.238	0.288	0.281	0.266		Exp 3	10.7754	7.52703	11.6535	8.3111	3.58759	10.1424	9.47169	5.06552
Exp 3	0.302	0.262	0.31	0.271	0.249	0.295	0.299	0.279		Exp 3	11.661	8.50005	11.808	8.53607	4.07583	10.685	10.8485	5.67061
Exp 4	0.272	0.248	0.275	0.262	0.223	0.293	0.277	0.269		Exp 4	9.18113	7.39098	9.01275	7.86116	2.92748	10.53	9.07498	4.2137
Exp 4	0.257	0.255	0.266	0.247	0.222	0.281	0.291	0.258		Exp 4	7.98181	7.96059	8.32434	6.7363	2.88301	9.59969	10.1352	3.79922
48 h										48 h
Data 450 nm	Control	PBM	DEXA 5µM	DEXA 10µM	DEXA 200µM	DEXA 5µM+ PBM	DEXA 10µM+ PBM	DEXA 200µM+ PBM		Data pg/mL	Control	PBM	DEXA 5µM	DEXA 10µM	DEXA 200µM	DEXA 5µM+ PBM	DEXA 10µM+ PBM	DEXA 200µM+ PBM
Exp 1	0.279	0.285	0.246	0.233	0.241	0.289	0.255	0.22		Exp 1	9.28775	9.61736	6.51234	5.33758	3.16907	9.48302	6.90734	2.36351
Exp 1	0.287	0.3	0.247	0.225	0.246	0.278	0.262	0.248		Exp 1	9.89764	10.7459	6.58565	4.77446	3.35809	8.69174	7.40158	3.41681
Exp 2	0.299	0.29	0.262	0.242	0.243	0.28	0.253	0.249		Exp 2	10.6011	9.86417	7.56451	5.91664	2.75073	8.808	6.62347	3.17829
Exp 2	0.301	0.302	0.249	0.243	0.231	0.29	0.246	0.249		Exp 2	10.7506	10.7553	6.62642	5.98639	2.36614	9.52509	6.13964	3.17829
Exp 3	0.285	0.261	0.258	0.213	0.237	0.267	0.239	0.229		Exp 3	10.2563	8.2728	7.95095	4.31351	3.32457	8.66065	6.25911	2.94859
Exp 3	0.293	0.269	0.264	0.226	0.221	0.279	0.237	0.23		Exp 3	10.8982	8.91022	8.42408	5.31792	2.65823	9.60692	6.10613	2.98964
Exp 4	0.264	0.264	0.249	0.237	0.214	0.265	0.23	0.259		Exp 4	8.78641	8.94674	7.26622	6.16781	2.58229	8.41617	5.53381	3.76276
Exp 4	0.269	0.269	0.261	0.232	0.224	0.274	0.239	0.251		Exp 4	9.19765	9.36549	8.21575	5.78149	3.03669	9.11863	6.21766	3.46714
72 h										72 h
Data 450 nm	Control	PBM	DEXA 5µM	DEXA 10µM	DEXA 200µM	DEXA 5µM+ PBM	DEXA 10µM+ PBM	DEXA 200µM+ PBM		Data pg/mL	Control	PBM	DEXA 5µM	DEXA 10µM	DEXA 200µM	DEXA 5µM+ PBM	DEXA 10µM+ PBM	DEXA 200µM+ PBM
Exp 1	0.26	0.216	0.231	0.262	0.222	0.236	0.207	0.25		Exp 1	6.5545	3.74987	4.82666	6.51901	2.2039	5.1389	3.20288	3.2621
Exp 1	0.251	0.215	0.226	0.252	0.239	0.232	0.209	0.268		Exp 1	5.98082	3.68613	4.49978	5.89714	2.78183	4.87814	3.33144	3.89463
Exp 2	0.24	0.214	0.243	0.25	0.227	0.234	0.214	0.229		Exp 2	5.15089	3.58258	5.33746	5.62045	2.26643	4.79076	3.40485	2.20651
Exp 2	0.236	0.217	0.254	0.233	0.239	0.233	0.229	0.23		Exp 2	4.90215	3.7717	6.02151	4.59116	2.65592	4.7284	4.30356	2.23723
Exp 3	0.256	0.223	0.238	0.224	0.229	0.253	0.225	0.252		Exp 3	7.87442	5.26335	6.35201	5.16339	3.10407	7.50509	5.2056	3.87887
Exp 3	0.234	0.212	0.225	0.227	0.226	0.226	0.236	0.244		Exp 3	6.12152	4.38385	5.33039	5.39518	2.97443	5.39052	6.04981	3.55164
Exp 4	0.239	0.208	0.238	0.24	0.235	0.242	0.226	0.247		Exp 4	6.65863	4.16563	6.39581	6.48696	3.65224	6.78249	5.37218	3.45857
Exp 4	0.228	0.222	0.231	0.242	0.242	0.236	0.235	0.219		Exp 4	5.76353	5.31298	5.84192	6.6436	3.98072	6.30276	6.07464	2.38053
